# Supplementary material for: Historical Routes for Diversification of Domesticated Chickpea Inferred from Landrace Genomics
Source: Mol Biol Evol. 2023 May 9;40(6):msad110. doi: 10.1093/molbev/msad110 (PMC10285117; doi:10.1093/molbev/msad110)
Supplement: msad110_Supplementary_Data [file msad110_supplementary_data.zip]

Archive with 4 entries (4 files):
- Supplementary_File2.pdf
- Supplementary_text_fixed.pdf
- Supplementary File1.xlsx
- Supplementary_figures.pdf
