# Supplementary material for: Historical Routes for Diversification of Domesticated Chickpea Inferred from Landrace Genomics
Source: Mol Biol Evol. 2023 May 9;40(6):msad110. doi: 10.1093/molbev/msad110 (PMC10285117; doi:10.1093/molbev/msad110)
Supplement: msad110_Supplementary_Data [file msad110_supplementary_data.zip › Supplementary File1.xlsx]

## Sheet: Turkey_desi
population	center	distance	subtype	bf	likelihood	random_seed
TURS	1	routes	desi	-4130.01	1032.24	239
TURS	1	routes	desi	-4089.02	987.305	30
TURS	1	lin	desi	-4169.69	980.197	239
TURS	1	lin	desi	-4119.01	913.828	30
TURS	2	routes	desi	-3968.09	1189.04	239
TURS	2	routes	desi	-3925.86	1122.85	30
TURS	2	lin	desi	-4038.88	1003.69	239
TURS	2	lin	desi	-4012.61	960.642	30
TURS	3	routes	desi	-4048.71	1203.87	239
TURS	3	routes	desi	-4008.43	1147.82	30
TURS	3	lin	desi	-4127.16	1034.12	239
TURS	3	lin	desi	-4079.67	963.967	30
TURS	4	routes	desi	-4270.61	980.633	239
TURS	4	routes	desi	-4236.77	931.81	30
TURS	4	lin	desi	-4279.18	928.425	239
TURS	4	lin	desi	-4246.04	878.58	30
TURS	5	routes	desi	-3883.67	1438.99	239
TURS	5	routes	desi	-3850.12	1400.89	30
TURS	5	lin	desi	-3885.38	1387.42	239
TURS	5	lin	desi	-3854.89	1355.02	30
TURS	6	routes	desi	-3692.26	1637.72	239
TURS	6	routes	desi	-3689.27	1635.12	30
TURS	6	lin	desi	-3765.48	1497.44	239
TURS	6	lin	desi	-3754.03	1480.2	30
TURS	7	routes	desi	-3882.95	1622.15	239
TURS	7	routes	desi	-3847.24	1570.23	30
TURS	7	lin	desi	-3920.83	1535.19	239
TURS	7	lin	desi	-3893.05	1500.51	30
TURS	8	routes	desi	-3874.5	1556.01	239
TURS	8	routes	desi	-3857.77	1541.4	30
TURS	8	lin	desi	-3915.92	1414.26	239
TURS	8	lin	desi	-3886.22	1377.41	30
TURS	9	routes	desi	-3772.36	1823.64	239
TURS	9	routes	desi	-3766.26	1815.96	30
TURS	9	lin	desi	-3865.18	1672.66	239
TURS	9	lin	desi	-3851.61	1659.82	30
TURS	10	routes	desi	-3750.34	1748.46	239
TURS	10	routes	desi	-3726.33	1713.96	30
TURS	10	lin	desi	-3801.69	1596.57	239
TURS	10	lin	desi	-3773.48	1562.98	30
TURS	11	routes	desi	-3931.69	1404.61	239
TURS	11	routes	desi	-3901.35	1359.94	30
TURS	11	lin	desi	-3986.73	1372.65	239
TURS	11	lin	desi	-3951.42	1330.15	30
TURS	12	routes	desi	-4035.73	1144.51	239
TURS	12	routes	desi	-3986.12	1075.75	30
TURS	12	lin	desi	-4095.7	1032.98	239
TURS	12	lin	desi	-4055.1	977.353	30
TURS	13	routes	desi	-3900.37	1400.59	239
TURS	13	routes	desi	-3853.3	1335.4	30
TURS	13	lin	desi	-4004.6	1168.88	239
TURS	13	lin	desi	-3968.31	1116.84	30
TURS	14	routes	desi	-3947.49	1348.68	239
TURS	14	routes	desi	-3908.5	1286.4	30
TURS	14	lin	desi	-4052.38	1128.99	239
TURS	14	lin	desi	-4016.22	1088.75	30
TURS	15	routes	desi	-4064.41	1079.04	239
TURS	15	routes	desi	-4024.07	1016.92	30
TURS	15	lin	desi	-4150.83	983.217	239
TURS	15	lin	desi	-4103.25	903.277	30

## Sheet: Turkey_kebuli
population	center	distance	subtype	bf	likelihood	random_seed
TURS	1	lin	kabuli	-21904.2	-13621.2	239
TURS	1	lin	kabuli	-21901.1	-13620.3	30
TURS	1	routes	kabuli	-21803.6	-13572	239
TURS	1	routes	kabuli	-21791.9	-13570.9	30
TURS	2	lin	kabuli	-21786.1	-13524.7	239
TURS	2	lin	kabuli	-21804.3	-13492.1	30
TURS	2	routes	kabuli	-21644.2	-13295.4	239
TURS	2	routes	kabuli	-21647.6	-13286.2	30
TURS	3	lin	kabuli	-21989.8	-13540.5	239
TURS	3	lin	kabuli	-22004.4	-13503.6	30
TURS	3	routes	kabuli	-21806.2	-13373.1	239
TURS	3	routes	kabuli	-21821.7	-13340.7	30
TURS	4	lin	kabuli	-22070.4	-13741.7	239
TURS	4	lin	kabuli	-22072.5	-13721.7	30
TURS	4	routes	kabuli	-21940.8	-13725.5	239
TURS	4	routes	kabuli	-21958.8	-13687.7	30
TURS	5	lin	kabuli	-21621.1	-13010.8	239
TURS	5	lin	kabuli	-21644.7	-12972.4	30
TURS	5	routes	kabuli	-21548.4	-12977.2	239
TURS	5	routes	kabuli	-21546.5	-12962.5	30
TURS	6	lin	kabuli	-21481.2	-12787.9	239
TURS	6	lin	kabuli	-21486.5	-12767.6	30
TURS	6	routes	kabuli	-21327.4	-12591.4	239
TURS	6	routes	kabuli	-21329.7	-12569.6	30
TURS	7	lin	kabuli	-21626.6	-12878.3	239
TURS	7	lin	kabuli	-21624.8	-12869.7	30
TURS	7	routes	kabuli	-21504.3	-12835.4	239
TURS	7	routes	kabuli	-21504.4	-12824.7	30
TURS	8	lin	kabuli	-21613.5	-12904.4	239
TURS	8	lin	kabuli	-21620.2	-12886.1	30
TURS	8	routes	kabuli	-21475.3	-12763.4	239
TURS	8	routes	kabuli	-21477.1	-12751.2	30
TURS	9	lin	kabuli	-21459.8	-12678.7	239
TURS	9	lin	kabuli	-21469.4	-12655.4	30
TURS	9	routes	kabuli	-21315.8	-12477.4	239
TURS	9	routes	kabuli	-21314.8	-12464.1	30
TURS	10	lin	kabuli	-21466	-12823.6	239
TURS	10	lin	kabuli	-21458.7	-12820.7	30
TURS	10	routes	kabuli	-21358.6	-12658.6	239
TURS	10	routes	kabuli	-21356.7	-12660	30
TURS	11	lin	kabuli	-21629.3	-13135.9	239
TURS	11	lin	kabuli	-21614.9	-13153.4	30
TURS	11	routes	kabuli	-21598.7	-13156.2	239
TURS	11	routes	kabuli	-21579.3	-13174.1	30
TURS	12	lin	kabuli	-21971	-13448.7	239
TURS	12	lin	kabuli	-21977.2	-13437.8	30
TURS	12	routes	kabuli	-21834.9	-13294.1	239
TURS	12	routes	kabuli	-21837.8	-13297.4	30
TURS	13	lin	kabuli	-21749.1	-13326.3	239
TURS	13	lin	kabuli	-21742.6	-13336.3	30
TURS	13	routes	kabuli	-21540.5	-13068.5	239
TURS	13	routes	kabuli	-21530.4	-13079.6	30
TURS	14	lin	kabuli	-21767.3	-13299.2	239
TURS	14	lin	kabuli	-21750.6	-13319.4	30
TURS	14	routes	kabuli	-21583	-13060.3	239
TURS	14	routes	kabuli	-21585.1	-13052.7	30
TURS	15	lin	kabuli	-21932.3	-13528.7	239
TURS	15	lin	kabuli	-21905.7	-13556.9	30
TURS	15	routes	kabuli	-21775.5	-13441.7	239
TURS	15	routes	kabuli	-21778.2	-13432.7	30

## Sheet: BlackSea_desi
population	center	distance	subtype	bf	likelihood	random_seed
TURN	1	routes	desi	-9111.82	2494.82	239
TURN	1	routes	desi	-9100.36	2453.46	30
TURN	1	lin	desi	-9618.66	2135.91	239
TURN	1	lin	desi	-9542.81	1997.38	30
TURN	2	routes	desi	-10041	2163.9	239
TURN	2	routes	desi	-10035.4	2144.58	30
TURN	2	lin	desi	-10057.4	2283.29	239
TURN	2	lin	desi	-10015.3	2228.24	30
TURN	3	routes	desi	-10268.3	1949.75	239
TURN	3	routes	desi	-10248.6	1906.4	30
TURN	3	lin	desi	-10428.5	1938.35	239
TURN	3	lin	desi	-10402.3	1908.48	30
TURN	4	routes	desi	-8974.86	3601.8	239
TURN	4	routes	desi	-8979.39	3593.53	30
TURN	4	lin	desi	-9391.3	3480.29	239
TURN	4	lin	desi	-9399.22	3479.1	30
TURN	5	routes	desi	-10047	1972.84	239
TURN	5	routes	desi	-10020.6	1928.87	30
TURN	5	lin	desi	-10104.7	2357.18	239
TURN	5	lin	desi	-10075.9	2320.96	30
TURN	6	routes	desi	-8900.95	3289.7	239
TURN	6	routes	desi	-8875.66	3248.42	30
TURN	6	lin	desi	-9384.8	2928.86	239
TURN	6	lin	desi	-9355.67	2880.76	30
TURN	7	routes	desi	-9792.98	2748.87	239
TURN	7	routes	desi	-9751.87	2688.03	30
TURN	7	lin	desi	-9962.74	2731.61	239
TURN	7	lin	desi	-9963.6	2728.12	30
TURN	8	routes	desi	-9995.2	2129.92	239
TURN	8	routes	desi	-9980.28	2107.91	30
TURN	8	lin	desi	-10213.9	2168.04	239
TURN	8	lin	desi	-10184.7	2140.47	30
TURN	9	routes	desi	-9426.61	2440.1	239
TURN	9	routes	desi	-9395.36	2386.46	30
TURN	9	lin	desi	-10067	2055.07	239
TURN	9	lin	desi	-10014.8	1976.43	30
TURN	10	routes	desi	-9432.4	2372.35	239
TURN	10	routes	desi	-9461.43	2428.24	30
TURN	10	lin	desi	-10039	2063.96	239
TURN	10	lin	desi	-10012	2018.52	30
TURN	11	routes	desi	-10192.8	1796.89	239
TURN	11	routes	desi	-10176.5	1763.66	30
TURN	11	lin	desi	-10560.4	1659.53	239
TURN	11	lin	desi	-10529.4	1615.72	30

## Sheet: BlackSea_kabuli
population	center	distance	subtype	bf	likelihood	random_seed
TURN	1	lin	kabuli	-8954.74	619.398	239
TURN	1	lin	kabuli	-8962.38	631.546	30
TURN	1	routes	kabuli	-9076.09	455.263	239
TURN	1	routes	kabuli	-9063.78	435.457	30
TURN	2	lin	kabuli	-9210.67	365.075	239
TURN	2	lin	kabuli	-9217.23	394.304	30
TURN	2	routes	kabuli	-9541.28	-166.891	239
TURN	2	routes	kabuli	-9524.76	-201.572	30
TURN	3	lin	kabuli	-9533.85	-67.4466	239
TURN	3	lin	kabuli	-9519.43	-62.0023	30
TURN	3	routes	kabuli	-9767.9	-465.005	239
TURN	3	routes	kabuli	-9743.82	-514.846	30
TURN	4	lin	kabuli	-8645.01	1736.77	239
TURN	4	lin	kabuli	-8664.79	1764.23	30
TURN	4	routes	kabuli	-8827.41	1313.27	239
TURN	4	routes	kabuli	-8826.49	1323.54	30
TURN	5	lin	kabuli	-9628.57	676.971	239
TURN	5	lin	kabuli	-9631.39	681.684	30
TURN	5	routes	kabuli	-9839.02	-172.268	239
TURN	5	routes	kabuli	-9855.97	-145.141	30
TURN	6	lin	kabuli	-8725.34	1440.57	239
TURN	6	lin	kabuli	-8727.93	1452.8	30
TURN	6	routes	kabuli	-8883.81	1224.03	239
TURN	6	routes	kabuli	-8893.9	1242.24	30
TURN	7	lin	kabuli	-8938.15	992.374	239
TURN	7	lin	kabuli	-8938.83	993.41	30
TURN	7	routes	kabuli	-9404.64	438.737	239
TURN	7	routes	kabuli	-9402.34	445.117	30
TURN	8	lin	kabuli	-9316.26	329.391	239
TURN	8	lin	kabuli	-9303.97	320.439	30
TURN	8	routes	kabuli	-9656.04	-144.427	239
TURN	8	routes	kabuli	-9635.26	-173.982	30
TURN	9	lin	kabuli	-9275.1	269.489	239
TURN	9	lin	kabuli	-9272.71	269.485	30
TURN	9	routes	kabuli	-9271.07	238.413	239
TURN	9	routes	kabuli	-9304.77	291.614	30
TURN	10	lin	kabuli	-9236.37	293.603	239
TURN	10	lin	kabuli	-9247.03	329.498	30
TURN	10	routes	kabuli	-9355.51	238.717	239
TURN	10	routes	kabuli	-9335.76	206.039	30
TURN	11	lin	kabuli	-9693.96	-324.378	239
TURN	11	lin	kabuli	-9669.09	-353.276	30
TURN	11	routes	kabuli	-9900.37	-577.957	239
TURN	11	routes	kabuli	-9877.92	-633.052	30

## Sheet: Lebanon_desi
population	center	distance	subtype	bf	likelihood	random_seed
LEB	1	routes	desi	-3021.36	815.263	239
LEB	1	lin	desi	-3064.89	939.183	239
LEB	2	routes	desi	-3084.32	754.003	239
LEB	2	lin	desi	-3113.91	923.612	239
LEB	3	routes	desi	-2938.56	977.362	239
LEB	3	lin	desi	-3085.98	950.218	239
LEB	4	routes	desi	-3148.66	522.726	239
LEB	4	lin	desi	-3264.61	537.945	239
LEB	5	routes	desi	-3449.7	-43.7701	239
LEB	5	lin	desi	-3552.12	-9.11086	239
LEB	6	routes	desi	-3233.71	476.421	239
LEB	6	lin	desi	-3388.72	495.093	239
LEB	7	routes	desi	-3150.37	609.935	239
LEB	7	lin	desi	-3340.56	528.722	239
LEB	8	routes	desi	-3220.08	344.454	239
LEB	8	lin	desi	-3415.02	267.404	239
LEB	9	routes	desi	-3403.72	-136.691	239
LEB	9	lin	desi	-3560.79	-195.655	239
LEB	10	routes	desi	-3404.54	175.945	239
LEB	10	lin	desi	-3548.85	90.4697	239
LEB	11	routes	desi	-3335.88	253.415	239
LEB	11	lin	desi	-3507.38	68.5951	239
LEB	12	routes	desi	-3376.14	-19.0575	239
LEB	12	lin	desi	-3549.77	-128.068	239
LEB	13	routes	desi	-3491.48	-379.524	239
LEB	13	lin	desi	-3674.28	-507.579	239

## Sheet: Lebanon_kabuli
population	center	distance	subtype	bf	likelihood	random_seed
LEB	1	lin	kabuli	-4775.53	1530.02	239
LEB	1	lin	kabuli	-4729.56	1460.33	30
LEB	1	routes	kabuli	-4868.76	1503.47	239
LEB	1	routes	kabuli	-4832.19	1450.87	30
LEB	2	lin	kabuli	-4922.53	1566.82	239
LEB	2	lin	kabuli	-4878.5	1484.69	30
LEB	2	routes	kabuli	-5059.2	1608.31	239
LEB	2	routes	kabuli	-5003.65	1522.81	30
LEB	3	lin	kabuli	-4760.04	1679.67	239
LEB	3	lin	kabuli	-4718.03	1619.99	30
LEB	3	routes	kabuli	-4737.58	2007.45	239
LEB	3	routes	kabuli	-4702.24	1960.22	30
LEB	4	lin	kabuli	-5086.52	855.803	239
LEB	4	lin	kabuli	-5045.77	783.364	30
LEB	4	routes	kabuli	-5122.88	1161.33	239
LEB	4	routes	kabuli	-5068.98	1073.13	30
LEB	5	lin	kabuli	-5522.12	143.847	239
LEB	5	lin	kabuli	-5470.03	52.9781	30
LEB	5	routes	kabuli	-5549.06	523.81	239
LEB	5	routes	kabuli	-5496.16	439.461	30
LEB	6	lin	kabuli	-5287.99	871.666	239
LEB	6	lin	kabuli	-5240.42	780.992	30
LEB	6	routes	kabuli	-5280.17	1232.16	239
LEB	6	routes	kabuli	-5210.56	1100.47	30
LEB	7	lin	kabuli	-5216.86	961.959	239
LEB	7	lin	kabuli	-5160.5	852.746	30
LEB	7	routes	kabuli	-5125.77	1419.09	239
LEB	7	routes	kabuli	-5088.37	1358.89	30
LEB	8	lin	kabuli	-5353.06	574.559	239
LEB	8	lin	kabuli	-5317.89	510.106	30
LEB	8	routes	kabuli	-5273.88	1071.1	239
LEB	8	routes	kabuli	-5222.93	978.123	30
LEB	9	lin	kabuli	-5518.93	1.06006	239
LEB	9	lin	kabuli	-5481.59	-68.1741	30
LEB	9	routes	kabuli	-5528.32	615.628	239
LEB	9	routes	kabuli	-5473.47	512.484	30
LEB	10	lin	kabuli	-5616.94	349.017	239
LEB	10	lin	kabuli	-5571.55	278.309	30
LEB	10	routes	kabuli	-5563.49	847.998	239
LEB	10	routes	kabuli	-5499.61	716.12	30
LEB	11	lin	kabuli	-5555.37	362.133	239
LEB	11	lin	kabuli	-5496.11	227.812	30
LEB	11	routes	kabuli	-5449.37	974.083	239
LEB	11	routes	kabuli	-5387.78	862.199	30
LEB	12	lin	kabuli	-5575.52	150.136	239
LEB	12	lin	kabuli	-5515.52	-1.67299	30
LEB	12	routes	kabuli	-5547.45	768.72	239
LEB	12	routes	kabuli	-5498	670.302	30
LEB	13	lin	kabuli	-5688.78	-175.575	239
LEB	13	lin	kabuli	-5623.51	-294.38	30
LEB	13	routes	kabuli	-5673.45	503.747	239
LEB	13	routes	kabuli	-5628.14	422.341	30

## Sheet: Uzb-east_desi
population	center	distance	subtype	bf	likelihood	random_seed
UZBBIG	1	routes	desi	-7994.21	-1957.05	239
UZBBIG	1	lin	desi	-8202.48	-2032.64	239
UZBBIG	2	routes	desi	-7840.31	-1499.13	239
UZBBIG	2	lin	desi	-8066.66	-1707.71	239
UZBBIG	3	routes	desi	-7920.47	-1591.7	239
UZBBIG	3	lin	desi	-8128.62	-1888.08	239
UZBBIG	4	routes	desi	-7966.88	-1947.31	239
UZBBIG	4	lin	desi	-8204.56	-2208.17	239
UZBBIG	5	routes	desi	-8072.31	-1474.22	239
UZBBIG	5	lin	desi	-8208.21	-1247.64	239
UZBBIG	6	routes	desi	-7817.28	-713.871	239
UZBBIG	6	lin	desi	-7985.48	-787.769	239
UZBBIG	7	routes	desi	-7782.83	-724.765	239
UZBBIG	7	lin	desi	-7948.5	-857.985	239
UZBBIG	8	routes	desi	-7914.02	-1297.21	239
UZBBIG	8	lin	desi	-8108.69	-1391.89	239
UZBBIG	9	routes	desi	-7970.31	-1496.91	239
UZBBIG	9	lin	desi	-8090.2	-1167.61	239
UZBBIG	10	routes	desi	-7755.72	-615.911	239
UZBBIG	10	lin	desi	-7943.98	-666.504	239
UZBBIG	11	routes	desi	-7723.06	-694.966	239
UZBBIG	11	lin	desi	-7942.1	-736.733	239
UZBBIG	12	routes	desi	-7922.73	-1311.69	239
UZBBIG	12	lin	desi	-8052.21	-1324.02	239
UZBBIG	13	routes	desi	-8029.24	-2190.19	239
UZBBIG	13	lin	desi	-8172.55	-1997.05	239
UZBBIG	14	routes	desi	-8005.75	-1557.28	239
UZBBIG	14	lin	desi	-8180.66	-1640.76	239
UZBBIG	15	routes	desi	-7904.22	-1697.53	239
UZBBIG	15	lin	desi	-8081.21	-1728.92	239
UZBBIG	16	routes	desi	-7953.98	-1963.82	239
UZBBIG	16	lin	desi	-8157.09	-2115.96	239

## Sheet: Uzb-east_kabuli
population	center	distance	subtype	bf	likelihood	random_seed
UZBBIG	1	lin	kabuli	-3388.87	1510.3	239
UZBBIG	1	lin	kabuli	-3364.79	1467.25	30
UZBBIG	1	routes	kabuli	-3368.67	1581	239
UZBBIG	1	routes	kabuli	-3331.65	1520.79	30
UZBBIG	2	lin	kabuli	-3386.2	1696.85	239
UZBBIG	2	lin	kabuli	-3344.15	1615.77	30
UZBBIG	2	routes	kabuli	-3315.02	1900.95	239
UZBBIG	2	routes	kabuli	-3279.37	1834.74	30
UZBBIG	3	lin	kabuli	-3358.2	1682.17	239
UZBBIG	3	lin	kabuli	-3324.96	1621.73	30
UZBBIG	3	routes	kabuli	-3298.23	1875.26	239
UZBBIG	3	routes	kabuli	-3263.01	1810.46	30
UZBBIG	4	lin	kabuli	-3398.33	1508.57	239
UZBBIG	4	lin	kabuli	-3381.01	1486.57	30
UZBBIG	4	routes	kabuli	-3341.88	1673.38	239
UZBBIG	4	routes	kabuli	-3305.75	1617.11	30
UZBBIG	5	lin	kabuli	-3320.97	2013.98	239
UZBBIG	5	lin	kabuli	-3284.13	1956.9	30
UZBBIG	5	routes	kabuli	-3307.51	1964.13	239
UZBBIG	5	routes	kabuli	-3282.38	1923.86	30
UZBBIG	6	lin	kabuli	-3262.36	2308.83	239
UZBBIG	6	lin	kabuli	-3235.61	2260.55	30
UZBBIG	6	routes	kabuli	-3219.15	2371.09	239
UZBBIG	6	routes	kabuli	-3195.42	2330.54	30
UZBBIG	7	lin	kabuli	-3257.82	2283.43	239
UZBBIG	7	lin	kabuli	-3228.44	2230.41	30
UZBBIG	7	routes	kabuli	-3191.86	2398.72	239
UZBBIG	7	routes	kabuli	-3172.06	2370.34	30
UZBBIG	8	lin	kabuli	-3325.34	1973.17	239
UZBBIG	8	lin	kabuli	-3294.3	1926.93	30
UZBBIG	8	routes	kabuli	-3264.94	2050.7	239
UZBBIG	8	routes	kabuli	-3240.22	2015.26	30
UZBBIG	9	lin	kabuli	-3280.14	1945.12	239
UZBBIG	9	lin	kabuli	-3255.86	1910.9	30
UZBBIG	9	routes	kabuli	-3259.5	1865.75	239
UZBBIG	9	routes	kabuli	-3231.49	1827.85	30
UZBBIG	10	lin	kabuli	-3211.77	2333.92	239
UZBBIG	10	lin	kabuli	-3189.11	2296.76	30
UZBBIG	10	routes	kabuli	-3170.43	2430.28	239
UZBBIG	10	routes	kabuli	-3147.68	2389.28	30
UZBBIG	11	lin	kabuli	-3257.11	2343.18	239
UZBBIG	11	lin	kabuli	-3225.58	2287.39	30
UZBBIG	11	routes	kabuli	-3207.95	2389.17	239
UZBBIG	11	routes	kabuli	-3183.96	2348.89	30
UZBBIG	12	lin	kabuli	-3314.39	2000.29	239
UZBBIG	12	lin	kabuli	-3285.86	1952.57	30
UZBBIG	12	routes	kabuli	-3252.87	2044.8	239
UZBBIG	12	routes	kabuli	-3230.98	2016.14	30
UZBBIG	13	lin	kabuli	-3450.93	1551.54	239
UZBBIG	13	lin	kabuli	-3421.47	1504.27	30
UZBBIG	13	routes	kabuli	-3410.49	1487.59	239
UZBBIG	13	routes	kabuli	-3379.13	1436.15	30
UZBBIG	14	lin	kabuli	-3444.55	1810.76	239
UZBBIG	14	lin	kabuli	-3424.64	1782.05	30
UZBBIG	14	routes	kabuli	-3391.81	1902.78	239
UZBBIG	14	routes	kabuli	-3360.5	1853.91	30
UZBBIG	15	lin	kabuli	-3322.3	1736.65	239
UZBBIG	15	lin	kabuli	-3294.35	1686.93	30
UZBBIG	15	routes	kabuli	-3291.85	1785.26	239
UZBBIG	15	routes	kabuli	-3258.67	1724.62	30
UZBBIG	16	lin	kabuli	-3396.67	1548.73	239
UZBBIG	16	lin	kabuli	-3366.5	1505.09	30
UZBBIG	16	routes	kabuli	-3308.25	1697.28	239
UZBBIG	16	routes	kabuli	-3288.98	1668.69	30

## Sheet: Uzb-west_desi
population	center	distance	subtype	bf	likelihood	random_seed
UZBSMALL	1	routes	desi	-3338.07	-63.3249	239
UZBSMALL	1	lin	desi	-3385.01	-133.167	239
UZBSMALL	2	routes	desi	-3264.38	53.1857	239
UZBSMALL	2	lin	desi	-3322.68	-40.3023	239
UZBSMALL	3	routes	desi	-3403.13	-3.65305	239
UZBSMALL	3	lin	desi	-3437.94	-89.9253	239
UZBSMALL	4	routes	desi	-3432.68	-289.763	239
UZBSMALL	4	lin	desi	-3490.76	-311.57	239
UZBSMALL	5	routes	desi	-3339.39	2.62325	239
UZBSMALL	5	lin	desi	-3402.67	-84.964	239
UZBSMALL	6	routes	desi	-3330.85	81.2279	239
UZBSMALL	6	lin	desi	-3394.1	-30.5295	239
UZBSMALL	7	routes	desi	-3348.52	-50.6452	239
UZBSMALL	7	lin	desi	-3401.65	-91.238	239
UZBSMALL	8	routes	desi	-3390.18	-135.636	239
UZBSMALL	8	lin	desi	-3449.9	-190.205	239
UZBSMALL	9	routes	desi	-3435.62	-180.05	239
UZBSMALL	9	lin	desi	-3502.53	-253.978	239
UZBSMALL	10	routes	desi	-3423.71	-132.123	239
UZBSMALL	10	lin	desi	-3490.54	-241.816	239
UZBSMALL	11	routes	desi	-3430.61	-159.432	239
UZBSMALL	11	lin	desi	-3499.15	-260.952	239
UZBSMALL	12	routes	desi	-3463.84	-227.778	239
UZBSMALL	12	lin	desi	-3532.2	-312.265	239
UZBSMALL	13	routes	desi	-3578.71	-405.938	239
UZBSMALL	13	lin	desi	-3627.81	-480.917	239
UZBSMALL	14	routes	desi	-3525.85	-393.772	239
UZBSMALL	14	lin	desi	-3600.3	-484.663	239
UZBSMALL	15	routes	desi	-3508.88	-412.014	239
UZBSMALL	15	lin	desi	-3594.62	-520.813	239
UZBSMALL	16	routes	desi	-3530.72	-436.304	239
UZBSMALL	16	lin	desi	-3624.79	-548.669	239

## Sheet: Ethiopia_desi
population	center	distance	subtype	bf	likelihood	random_seed
ETHI	1	routes	desi	-14140.1	-627.274	239
ETHI	1	lin	desi	-14120.9	-680.707	239
ETHI	2	routes	desi	-13945.6	19.6842	239
ETHI	2	lin	desi	-13890.5	133.796	239
ETHI	3	routes	desi	-13893.9	-425.459	239
ETHI	3	lin	desi	-13864.1	-306.446	239
ETHI	4	routes	desi	-14192.4	-775.41	239
ETHI	4	lin	desi	-14170.3	-838.622	239
ETHI	5	routes	desi	-14068.4	-520.503	239
ETHI	5	lin	desi	-14069.4	-487.156	239
ETHI	6	routes	desi	-13848.2	281.782	239
ETHI	6	lin	desi	-13795.5	320.248	239
ETHI	7	routes	desi	-13936.7	140.845	239
ETHI	7	lin	desi	-13891.7	290.392	239
ETHI	8	routes	desi	-14340	-719.59	239
ETHI	8	lin	desi	-14311.4	-682.113	239
ETHI	9	routes	desi	-14100.6	-460.174	239
ETHI	9	lin	desi	-14090.3	-437.554	239
ETHI	10	routes	desi	-13873.6	373.524	239
ETHI	10	lin	desi	-13838	427.037	239
ETHI	11	routes	desi	-13992.6	140.128	239
ETHI	11	lin	desi	-13964.6	194.745	239
ETHI	12	routes	desi	-14199.7	-765.92	239
ETHI	12	lin	desi	-14167.9	-801.879	239
ETHI	13	routes	desi	-14173.2	-633.552	239
ETHI	13	lin	desi	-14165.8	-677.113	239
ETHI	14	routes	desi	-14028.2	-86.3127	239
ETHI	14	lin	desi	-14016.4	-66.2824	239
ETHI	15	routes	desi	-14098.8	-206.623	239
ETHI	15	lin	desi	-14084.4	-195.034	239

[truncated: 1 more sheets: India_desi]
